# Supplementary material for: Novel Matrine Derivatives as Potential Larvicidal Agents against Aedes albopictus: Synthesis, Biological Evaluation, and Mechanistic Analysis
Source: Molecules. 2023 Mar 29;28(7):3035. doi: 10.3390/molecules28073035 (PMC10096473; doi:10.3390/molecules28073035)
Supplement: Supplementary file 1 [file molecules-28-03035-s001.zip]

Archive with 1 entries (1 files):
- molecules-2259036-supplementary.pdf
